# Supplementary material for: Role of Sulfur Metabolism Gene and High-Sulfur Gene Expression in Wool Growth Regulation in the Cashmere Goat
Source: Front Genet. 2021 Aug 18;12:715526. doi: 10.3389/fgene.2021.715526 (PMC8416455; doi:10.3389/fgene.2021.715526)
Supplement: Supplementary file 8 [file Table_1.XLSX]

## Sheet: Sheet1
Number	Gene ID	Locus	Start	Stop	Strand
1	100861173	KRTAP11-1	3134883	3135362	+
2	100861175	LOC100861175	3856900	3857391	+
3	100861176	KRTAP15-1	3853204	3853614	-
4	100861179	LOC100861179	40846023	40846337	-
5	100861180	KRTAP3-1	40855634	40855930	-
6	102180888	LOC102180888	3863851	3864354	-
7	102181431	LOC102181431	3908769	3909272	-
8	102181719	LOC102181719	3930079	3930630	+
9	102181992	LOC102181992	3968541	3969209	+
10	102182256	LOC102182256	3995205	3995759	+
11	102182538	LOC102182538	4033785	4034558	+
12	102170264	LOC102170264	40842612	40842911	-
13	102170546	LOC102170546	40835689	40835985	-
14	102172755	LOC102172755	41051130	41052041	+
15	102181160	LOC102181160	3868567	3869037	+
16	106503215	LOC106503215	40910971	40911520	-
17	108634945	LOC108634945	9503	10144	+
18	108635068	LOC108635068	4076	4606	+
19	108636430	LOC108636430	141441847	141442671	+
20	108636548	LOC108636548	144381090	144381932	-
21	108636551	LOC108636551	144419612	144420331	-
22	108636552	LOC108636552	144399075	144399788	-
23	108636556	LOC108636556	144387836	144388498	-
24	108636559	LOC108636559	144440693	144441259	-
25	106502465	LOC106502465	144497764	144498558	+
26	108636561	LOC108636561	144475488	144476204	+
27	108636565	LOC108636565	144540175	144541077	+
28	102172766	LOC102172766	144535432	144536262	+
29	102173780	LOC102173780	41163586	41165661	-
30	108638285	LOC108638285	41082231	41083109	+
31	102179595	LOC102179595	41094369	41095247	-
32	108638286	LOC108638286	41125786	41126550	-
33	106503204	LOC106503204	41011770	41029414	-
34	102171368	LOC102171368	41021295	41021936	-
35	108638287	LOC108638287	41000567	41001223	-
36	108638288	LOC108638288	41005845	41012411	-
37	108638289	LOC108638289	40978291	40978932	-
38	106503217	LOC106503217	40983369	40984010	-
39	106503203	LOC106503203	40989692	40990333	-
40	108638290	LOC108638290	41028773	41029414	-
41	106503216	LOC106503216	40972497	40972991	-
42	108638291	LOC108638291	40908025	40908603	-
43	102178483	LOC102178483	40894747	40895325	-
44	108638295	LOC108638295	40995163	40995714	-
45	102183595	LOC102183595	40897692	40898240	-
46	108638296	LOC108638296	40902763	40916556	-
47	102178767	LOC102178767	40964037	40964534	-
48	108638297	LOC108638297	40923341	40923829	-
49	102177561	LOC102177561	40944810	40945208	-
50	108638298	LOC108638298	40939672	40940070	-
51	108638299	LOC108638299	40951784	40952182	-
52	108638300	LOC108638300	40927317	40927715	-
53	106503220	LOC106503220	41171780	41172142	-
