# Supplementary material for: Role of Sulfur Metabolism Gene and High-Sulfur Gene Expression in Wool Growth Regulation in the Cashmere Goat
Source: Front Genet. 2021 Aug 18;12:715526. doi: 10.3389/fgene.2021.715526 (PMC8416455; doi:10.3389/fgene.2021.715526)
Supplement: Supplementary file 9 [file Table_2.XLSX]

## Sheet: Sheet2
Number	GeneID	Strand	Site	OriginalRegion	OptimizeRegion
1	KRTAP11-1	+	5'	3134832-3134883	3134124-3134883
	KRTAP11-1	+	3'	3135362-3135697	3135362-3135914
2	KRTAP15-1	+	3'	3853614-3853667	3853614-3853782
3	KRTAP3-1	+	5'	40855373-40855634	40850047-40855634
4	LOC100861175	+	3'	3857391-3857446	3857391-3858721
5	LOC100861179	+	5'	40845852-40846023	40844351-40846023
	LOC100861179	+	3'	40846337-40846378	40846337-40848986
6	LOC102170264	+	5'	40842261-40842612	40839498-40842612
7	LOC102170546	+	5'	40835319-40835689	40832606-40835689
	LOC102170546	+	3'	40835985-40836052	40835985-40838557
8	LOC102172755	+	3'	41052041-41052569	41052041-41055642
9	LOC102177561	+	3'	40945208-40945278	40945208-40946578
10	LOC102182538	+	5'	4033733-4033785	4031504-4033785
	LOC102182538	+	3'	4034558-4035696	4034558-4037516
11	LOC102183595	+	3'	40898240-40898279	40898240-40898316
12	LOC106502465	+	3'	144498558-144499662	144498558-144501533
13	LOC106503216	+	5'	40972086-40972497	40970301-40972497
	LOC106503216	+	3'	40972991-40973061	40972991-40974196
14	LOC106503217	+	5'	40982969-40983369	40981108-40983369
15	LOC106503220	+	5'	41171373-41171780	41168270-41171780
16	LOC108635068	+	5'	4076-4076	3909-4076
	LOC108635068	+	3'	4606-5077	4606-6421
17	LOC108636551	-	3'	144419291-144419612	144419286-144419612
18	LOC108636556	-	3'	144387605-144387836	144385108-144387836
19	LOC108636565	+	3'	144541077-144541444	144541077-144541835
20	LOC108638295	-	5'	40995714-40995752	40995714-40995794
	LOC108638295	+	3'	40995714-40995752	40995714-40995772
21	LOC102171368	+	5'	41021009-41021295	41020026-41021295
22	LOC102180888	-	5'	3864354-3864387	3864354-3864406
	LOC102180888	-	3'	3863836-3863851	3863591-3863851
23	LOC102181160	+	3'	3869037-3869309	3869037-3869360
24	LOC102181719	+	3'	3930630-3930866	3930630-3930905
25	LOC102182256	+	3'	3995759-3996040	3995759-3999668
26	LOC106503203	+	5'	40989623-40989692	40986643-40989692
	LOC106503203	+	3'	40990333-40990401	40990333-40990405
27	LOC108636548	+	5'	144380749-144381090	144379548-144381090
28	LOC108636552	-	3'	144398748-144399075	144398744-144399075
29	LOC108638291	+	5'	40897334-40897684	40892116-40897684
30	LOC108638297	+	5'	40923172-40923341	40918127-40923341
31	LOC102178483	+	3'	40895325-40895372	40895325-40895726
32	LOC102181431	-	5'	3909272-3909321	3909272-3909328
	LOC102181431	-	3'	3908425-3908769	3907941-3908769
33	LOC108634945	+	3'	10144-10615	10144-12439
34	LOC108638290	+	3'	41029414-41029478	41029414-41031189
35	LOC108638300	+	5'	40927070-40927317	40924512-40927317
