# Supplementary material for: Role of Sulfur Metabolism Gene and High-Sulfur Gene Expression in Wool Growth Regulation in the Cashmere Goat
Source: Front Genet. 2021 Aug 18;12:715526. doi: 10.3389/fgene.2021.715526 (PMC8416455; doi:10.3389/fgene.2021.715526)
Supplement: Supplementary file 10 [file Table_3.XLSX]

## Sheet: Sheet1
Motif ID	Lenghth	Sequencing Information
1	23	GPVSCQTTCCRPTCCISTCCRPV
2	29	DSSCQRSLCQETCCRPSCCQTTCCRPTCY
3	29	CQSSCCRPTSCISSCCQPQCCQPVCCQPT
4	21	ISSCCRPSCCGSSCCRPSCCL
5	50	PRPTCCISSCYRPSSCGSSCGSSCCRPTCCISSCRPRCCQSVCCQPSCPR
6	21	RPSSSVSSLCRPVCRPPTCVP
7	29	LLCAPVSCESSPCCQAACSSSCPASCCQQ
8	11	MVSSCCSSVCS
9	11	GGSJGYGQVGS
10	15	PTCCISSCSRPSCCV
11	42	GSSFPSNLVYSTDLCSPSSCQLGSSLYSQETCCEPIRTQTVV
12	15	TCCEPVCEPTCCQPT
13	8	MACCSTSF
14	15	LSCGGGCLQPRCYRD
15	14	YQGGSWLLDDCQET
16	9	LGDHLRYSG
17	11	CCEASPCSAPS
18	11	SCQTSCCRPTS
19	19	TCYQTSEHTCCRTTCSKPT
20	15	CEPCSRPVCCDPTSL
