# Supplementary material for: Role of Sulfur Metabolism Gene and High-Sulfur Gene Expression in Wool Growth Regulation in the Cashmere Goat
Source: Front Genet. 2021 Aug 18;12:715526. doi: 10.3389/fgene.2021.715526 (PMC8416455; doi:10.3389/fgene.2021.715526)
Supplement: Supplementary file 11 [file Table_4.XLSX]

## Sheet: Sheet1
Month	High sulfur protein genes of ASE	The high sulfur protein genes of ASE on chromosome 1	The high sulfur protein genes of ASE on chromosome 19	High sulfur protein genes
1	40	14	26	53
2	42	15	27	53
3	37	14	23	53
4	35	11	24	53
5	37	13	24	53
6	39	15	24	53
7	40	14	26	53
8	43	15	28	53
9	42	15	27	53
10	44	17	27	53
11	41	15	26	53
12	41	14	27	53
