# Supplementary material for: Role of Sulfur Metabolism Gene and High-Sulfur Gene Expression in Wool Growth Regulation in the Cashmere Goat
Source: Front Genet. 2021 Aug 18;12:715526. doi: 10.3389/fgene.2021.715526 (PMC8416455; doi:10.3389/fgene.2021.715526)
Supplement: Supplementary file 12 [file Table_5.XLSX]

## Sheet: Sheet1
Month	High sulfur protein genes of ASE	The high sulfur protein genes of ASE on chromosome 1	The high sulfur protein genes of ASE on chromosome 19	High sulfur protein genes
1	40	14	26	53
2	38	13	25	53
3	44	15	29	53
4	42	15	27	53
5	44	15	29	53
6	39	14	25	53
7	44	16	28	53
8	42	14	28	53
9	45	15	30	53
10	43	14	29	53
11	37	12	25	53
12	40	11	29	53
