# Supplementary material for: Role of Sulfur Metabolism Gene and High-Sulfur Gene Expression in Wool Growth Regulation in the Cashmere Goat
Source: Front Genet. 2021 Aug 18;12:715526. doi: 10.3389/fgene.2021.715526 (PMC8416455; doi:10.3389/fgene.2021.715526)
Supplement: Supplementary file 13 [file Table_6.XLSX]

## Sheet: Sheet1
Month		tissue		Up-regulated genes in skin		Down-regulated genes in skin		Specifically expressed genes				Total
								Skin		Blood
1		skin/blood		43		16		4		0		63
2		skin/blood		40		12		6		0		58
3		skin/blood		37		8		5		0		50
4		skin/blood		46		8		5		0		59
5		skin/blood		43		9		9		0		61
6		skin/blood		46		12		3		0		61
7		skin/blood		45		11		6		0		62
8		skin/blood		41		14		7		0		62
9		skin/blood		39		13		6		0		58
10		skin/blood		43		12		5		0		60
11		skin/blood		36		16		4		0		56
12		skin/blood		39		14		5		0		58
