# Supplementary material for: Role of Sulfur Metabolism Gene and High-Sulfur Gene Expression in Wool Growth Regulation in the Cashmere Goat
Source: Front Genet. 2021 Aug 18;12:715526. doi: 10.3389/fgene.2021.715526 (PMC8416455; doi:10.3389/fgene.2021.715526)
Supplement: Supplementary file 14 [file Table_7.XLSX]

## Sheet: Sheet1
sample	Raw Reads	Clean Reads	Raw Base(G)	Clean Base(G)	Effective Rate(%)	Q30(%)	GC Content(%)
D1-0	18738717	18648560	5.62	5.59	99.52	94.56	51.42
D2-0	18821253	18608706	5.65	5.58	98.87	95.2	49.28
D3-0	20323399	20129649	6.1	6.04	99.05	95.05	49.11
D1-1	16643526	16581651	4.99	4.97	99.63	94.84	51.25
D2-1	16826628	16678753	5.05	5	99.12	94.53	49.12
D3-1	19971049	19783135	5.99	5.93	99.06	95.13	49.25
D1-2	17581550	17518996	5.27	5.26	99.64	94.65	50.84
D2-2	17172390	17085817	5.15	5.13	99.5	95.84	49.27
D3-2	15714237	15649336	4.71	4.7	99.59	94.59	51.02
D1-3	21034928	20930526	6.31	6.28	99.5	92.94	48.16
D2-3	15466787	15231405	4.64	4.57	98.48	94.06	50.05
D3-3	17720627	17652340	5.32	5.3	99.61	94.91	51.33
D1-4	22692547	22561550	6.81	6.77	99.42	94.87	48.39
D2-4	18512618	18368811	5.55	5.51	99.22	95.02	48.88
D3-4	15365994	15304907	4.61	4.59	99.6	94.68	50.77
D1-5	24153870	23978739	7.25	7.19	99.27	94.66	49.81
D2-5	18482805	18258975	5.54	5.48	98.79	95.22	49.14
D3-5	17324883	17243433	5.2	5.17	99.53	95.72	48.7
D1-6	21227475	21080907	6.37	6.32	99.31	94.57	49.66
D2-6	18758431	18578837	5.63	5.57	99.04	95.2	50.16
D3-6	17408822	17252728	5.22	5.18	99.1	94.97	49.54
D1-7	20922082	20797294	6.28	6.24	99.4	94.82	50.33
D2-7	18713372	18491770	5.61	5.55	98.82	94.99	49.89
D3-7	27572927	27324783	8.27	8.2	99.1	95.3	51.34
D1-8	22222344	22081497	6.67	6.62	99.37	94.97	51.83
D2-8	18346627	18148478	5.5	5.45	98.92	94.96	49.38
D3-8	24171883	23881828	7.25	7.17	98.8	95.36	51.95
D3-9	20565999	20345196	6.17	6.1	98.93	95.22	50.53
D1-9	21885331	21755484	6.57	6.53	99.41	94.58	48.87
D2-9	20492715	20198439	6.15	6.06	98.56	95.06	51.83
D1-10	21972302	21812846	6.59	6.54	99.27	93.32	49.44
D2-10	17711009	17425156	5.31	5.23	98.39	95.13	49.2
D3-10	19442250	19241346	5.83	5.77	98.97	94.91	49.5
D1-11	20072201	19827013	6.02	5.95	98.78	95.13	51.94
D2-11	17972461	17724699	5.39	5.32	98.62	95.19	49.63
D3-11	17390120	17161029	5.22	5.15	98.68	95.02	50.06
D1-12	17551554	17283293	5.26	5.18	98.47	95.35	50.33
D2-12	17734753	17489382	5.32	5.25	98.62	95.09	50.05
D3-12	18276395	18081698	5.48	5.42	98.93	94.93	49.47
M1-0	16742803	16432204	5.02	4.93	98.14	94.21	49.01
M2-0	15670456	15580839	4.7	4.67	99.43	95.53	50.83
M3-0	17773425	17709161	5.33	5.31	99.64	95.54	50.52
M1-1	14614029	14177923	4.38	4.25	97.02	94.28	49.16
M2-1	21507826	21333638	6.45	6.4	99.19	93.65	49.97
M3-1	19109009	19029200	5.73	5.71	99.58	94.82	51.35
M1-2	14742412	14173398	4.42	4.25	96.14	94.14	49.94
M2-2	21473868	21281808	6.44	6.38	99.11	93.18	49.58
M3-2	18353734	18256654	5.51	5.48	99.47	95.89	50.45
M1-3	16300183	16013259	4.89	4.8	98.24	93.92	49.45
M2-3	18845328	18741737	5.65	5.62	99.45	93.63	49.28
M3-3	21059747	20908463	6.32	6.27	99.28	93.16	49.68
M1-4	20356687	20174658	6.11	6.05	99.11	94.1	50.63
M2-4	16555775	16352260	4.97	4.91	98.77	94.32	49.52
M3-4	15848145	15781179	4.75	4.73	99.58	94.47	50.7
M1-5	18313772	18158142	5.49	5.45	99.15	94.15	50.83
M2-5	14195457	14090834	4.26	4.23	99.26	94.09	49.84
M3-5	14290343	14244139	4.29	4.27	99.68	94.66	50.54
M1-6	17234547	16989964	5.17	5.1	98.58	94.22	49.14
M2-6	16537216	16391016	4.96	4.92	99.12	94.27	49.31
M3-6	15448585	15396824	4.63	4.62	99.66	93.84	51.1
M1-7	29099088	28856481	8.73	8.66	99.17	94.08	51.39
M2-7	22573726	22428312	6.77	6.73	99.36	93.75	49.54
M3-7	22771997	22481915	6.83	6.75	98.73	93.86	49.68
M1-8	23067670	22854459	6.92	6.86	99.08	94.11	50.98
M2-8	21832749	21641973	6.55	6.49	99.13	93.56	49.27
M3-8	16680253	16606018	5	4.98	99.55	94.5	51.06
M1-9	19576913	19422953	5.87	5.83	99.21	94.23	51.55
M2-9	19889726	19782634	5.97	5.93	99.46	93.03	48.91
M3-9	24017073	23885896	7.21	7.17	99.45	94.81	48.92
M1-10	18812725	18739944	5.64	5.62	99.61	95.56	50.56
M2-10	21095657	20978834	6.33	6.29	99.45	93.5	49.05
M3-10	25805730	25599970	7.74	7.68	99.2	93.85	49.53
M1-11	18534423	18301994	5.56	5.49	98.75	94.2	51.41
M2-11	21179909	21050704	6.35	6.32	99.39	93.08	49.05
M3-11	17038847	16965589	5.11	5.09	99.57	94.75	51.31
M1-12	18382704	18157149	5.51	5.45	98.77	94.09	50.4
M2-12	17364463	17230223	5.21	5.17	99.23	94.16	49.66
M3-12	17603598	17519900	5.28	5.26	99.52	94.82	51.31
average	1.91444e+07	18973349	5.74256	5.69205	99.0913	94.5455	50.0658
