# Supplementary material for: Role of Sulfur Metabolism Gene and High-Sulfur Gene Expression in Wool Growth Regulation in the Cashmere Goat
Source: Front Genet. 2021 Aug 18;12:715526. doi: 10.3389/fgene.2021.715526 (PMC8416455; doi:10.3389/fgene.2021.715526)
Supplement: Supplementary file 15 [file Table_8.XLSX]

## Sheet: Sheet1
Sample	Raw Reads	Clean Reads	Raw Base(G)	Clean Base(G)	Effective Rate(%)	Q30(%)	GC Content(%)
D1-2-0	28172610	27746823	8.45	8.32	98.49	92.5	52.42
D2-2-0	24429687	24160577	7.33	7.25	98.9	93.13	51.12
D3-2-0	22313683	21946018	6.69	6.58	98.35	95.06	51.72
D1-3	20909059	20536771	6.27	6.16	98.22	88.18	52.15
D2-3	20135875	19839888	6.04	5.95	98.53	94.81	52.3
D3-3	18408960	17956674	5.52	5.39	97.54	87.52	51.58
D1-4	22721949	22402141	6.82	6.72	98.59	89.7	51.17
D2-4	22206744	22043391	6.66	6.61	99.26	95.16	52.17
D3-4	21230935	20831091	6.37	6.25	98.12	93.13	50.53
D1-5	18938217	18709623	5.68	5.61	98.79	92.43	51.81
D2-5	21305593	21057030	6.39	6.32	98.83	95.14	51.8
D3-5	23307317	23016721	6.99	6.91	98.75	95.19	51.72
D1-6	24299656	23855171	7.29	7.16	98.17	88	52.01
D2-6	19134453	18916070	5.74	5.67	98.86	88.85	51.47
D3-6	20917130	20579080	6.28	6.17	98.38	88.55	51.79
D1-7	24239806	23904360	7.27	7.17	98.62	92.93	52.86
D2-7	18984870	18659031	5.7	5.6	98.28	92.72	51.44
D3-7	27008162	26652187	8.1	8	98.68	92.78	52.24
D1-8	20794003	20476735	6.24	6.14	98.47	92.71	53.37
D2-8	21279271	20928474	6.38	6.28	98.35	92.77	52.34
D3-8	21386261	21226781	6.42	6.37	99.25	94.82	51.68
D1-9	19618182	19355979	5.89	5.81	98.66	95.54	51.23
D2-9	22086441	21816273	6.63	6.54	98.78	92.21	50.97
D3-9	30603703	30137652	9.18	9.04	98.48	92.75	51.95
D1-10	21173306	20846151	6.35	6.25	98.45	95.09	52.12
D2-10	19935831	19581893	5.98	5.87	98.22	95.33	51.98
D3-10	17995415	17672940	5.4	5.3	98.21	95.38	51.86
D1-11	21697894	21525922	6.51	6.46	99.21	95.13	51.44
D2-11	22363184	22058988	6.71	6.62	98.64	95.16	51.38
D3-11	24076331	23747145	7.22	7.12	98.63	92.55	51.48
D1-12	20865421	20507648	6.26	6.15	98.29	93.02	50.7
D2-12	24020973	23859016	7.21	7.16	99.33	95.31	51.94
D3-12	21521370	21357901	6.46	6.41	99.24	93.67	51.64
D1-1	16946540	16702013	5.08	5.01	98.56	88.57	51.03
D2-1	20858506	20553311	6.26	6.17	98.54	86.97	51.6
D3-1	22498928	22071522	6.75	6.62	98.1	88.16	51.87
D1-2	19834762	19543824	5.95	5.86	98.53	95.52	51.87
D2-2	20331641	20005488	6.1	6	98.4	89.63	51.33
D3-2	19808861	19517927	5.94	5.86	98.53	95.01	51.6
M1-2-0	17125677	17011250	5.14	5.1	99.33	95.07	51.5
M2-2-0	22189308	21852723	6.66	6.56	98.48	94.95	53.18
M1-3	22157928	21669618	6.65	6.5	97.8	87.92	52.28
M2-3	22467644	22276949	6.74	6.68	99.15	95.27	51.97
M3-3	18754725	18409895	5.63	5.52	98.16	86.92	52.33
M1-4	20905298	20694596	6.27	6.21	98.99	95.39	52.42
M2-4	20977431	20654313	6.29	6.2	98.46	95.41	51.7
M3-4	20795661	20532433	6.24	6.16	98.73	95.04	51.78
M1-5	20338334	20069320	6.1	6.02	98.68	95.03	52.66
M2-5	21285012	21015011	6.39	6.3	98.73	94.78	52.02
M3-5	19525424	19261323	5.86	5.78	98.65	94.96	51.98
M1-6	21030464	20469528	6.31	6.14	97.33	88.81	51.37
M2-6	18992602	18740756	5.7	5.62	98.67	89.35	51.83
M3-6	24706173	24288412	7.41	7.29	98.31	93.02	53.88
M1-7	20940867	20610792	6.28	6.18	98.42	92.47	51.97
M2-7	24311726	23955040	7.29	7.19	98.53	92.7	52.83
M3-7	15991790	15805546	4.8	4.74	98.84	88.39	50.88
M1-8	22406733	21867753	6.72	6.56	97.59	93.27	52.36
M2-8	26430344	26051988	7.93	7.82	98.57	93.22	51.99
M3-8	23366829	22953928	7.01	6.89	98.23	92.72	51.1
M1-9	23416980	23038379	7.03	6.91	98.38	92.01	50.09
M2-9	26118383	25735587	7.84	7.72	98.53	92.65	52.67
M3-9	20936559	20695658	6.28	6.21	98.85	95.03	51.34
M1-10	21089000	20832497	6.33	6.25	98.78	95.29	51.19
M2-10	21959461	21668488	6.59	6.5	98.67	95.27	51.76
M3-10	21481037	21218429	6.44	6.37	98.78	95.53	51.35
M1-11	20014559	19754594	6	5.93	98.7	95.31	51.83
M2-11	22682554	22424406	6.8	6.73	98.86	95.19	51.48
M3-11	20339472	20113477	6.1	6.03	98.89	94.82	51.55
M1-12	27386353	27035212	8.22	8.11	98.72	92.95	51.42
M2-12	18039782	17784420	5.41	5.33	98.58	93.06	50.95
M3-12	20548897	20218168	6.17	6.07	98.39	93.16	51.52
M1-1	22421493	22070061	6.73	6.62	98.43	95.16	51.17
M2-1	15942291	15721234	4.78	4.72	98.61	88.12	52.44
M3-1	18863776	18637584	5.66	5.59	98.8	94.91	51.83
M1-2	20019262	19700226	6.01	5.91	98.41	94.91	51.84
M2-2	21055520	20728745	6.32	6.22	98.45	95.25	51.53
M3-2	21654236	21214368	6.5	6.36	97.97	89.21	52.2
average	21519884	21208947	6.5	6.36	98.55	92.9	51.79
